# Supplementary material for: MAPK Signaling Pathway Alters Expression of Midgut ALP and ABCC Genes and Causes Resistance to Bacillus thuringiensis Cry1Ac Toxin in Diamondback Moth
Source: PLoS Genet. 2015 Apr 13;11(4):e1005124. doi: 10.1371/journal.pgen.1005124 (PMC4395465; doi:10.1371/journal.pgen.1005124)
Supplement: S4 Table — (XLS) [file pgen.1005124.s016.xls]

## Sheet: Sheet1
Predicted genes in the 3.15 Mb region of the BtR-1 resistance locus of P. xylostella in DBM-DB					Gene homologs on chromosome 15 of B. mori in SilkDB
Gene ID	Strand	Position	Size (bp)	Exon size (bp)	BmID	Strand	Position	Blastp E-value	Gene annotation
Px012484	－	scaffold 49: 1222274-1246500	24227	1938	BGIBMGA007564	＋	chromosome 15, nscaf2887: 534298-568087	e-129	Nuclear receptor coactivator 7
Px012483	－	scaffold 49: 1179989-1200274	20286	2382	BGIBMGA007564	＋	chromosome 15, nscaf2887: 534298-568087	0	Nuclear receptor coactivator 7
Px012482	－	scaffold 49: 1155895-1170834	14940	1080	BGIBMGA007565	＋	chromosome 15, nscaf2887: 579307-584977	7e-48	Prenylated Rab acceptor protein 1
Px012481	＋	scaffold 49: 1151233-1152488	1256	1014	BGIBMGA007534	－	chromosome 15, nscaf2887: 599316-600910	e-142	Transcription factor E2F7
Px012480	－	scaffold 49: 1136705-1150297	13593	4023	BGIBMGA007567	＋	chromosome 15, nscaf2887: 601883-610743	e-103	Zinc finger Ran-binding domain-containing protein 2
Px012479	＋	scaffold 49: 1126472-1134702	8231	2400	BGIBMGA007533	－	chromosome 15, nscaf2887: 613572-626456	6e-96	Glutamine-rich protein 2
Px012478	－	scaffold 49: 1063913-1098895	34983	4224	BGIBMGA007570	＋	chromosome 15, nscaf2887: 739742-742600	e-158	Extracellular sulfatase SULF-1 homolog
Px012477	＋	scaffold 49: 1061413-1062324	912	912	BGIBMGA007532	－	chromosome 15, nscaf2887: 747389-758030	2e-15	UPF0544 protein C5orf45
Px012476	＋	scaffold 49: 1045463-1057439	11977	2946	BGIBMGA007530	－	chromosome 15, nscaf2887: 771800-774261	0	Protein tramtrack, beta isoform
Px012475	＋	scaffold 49: 1011614-1013816	2203	675	BGIBMGA007529	－	chromosome 15, nscaf2887: 828706-830383	3e-22	Follicle cell protein 3C-1
Px012474	＋	scaffold 49: 1008675-1009151	477	477	BGIBMGA007528	－	chromosome 15, nscaf2887: 835840-836316	3e-69	Hydroxyacyl-thioester dehydratase type 2, mitochondrial
Px012473	－	scaffold 49: 999978-1007250	7273	1752	BGIBMGA007571	＋	chromosome 15, nscaf2887: 843821-854635	e-109	Eukaryotic translation initiation factor 2A
Px012472	－	scaffold 49: 985132-998142	13011	2232	BGIBMGA007572	＋	chromosome 15, nscaf2887: 857505-868205	e-137	MFS-type transporter C6orf192 homolog
Px012471	－	scaffold 49: 982760-983620	861	861	BGIBMGA007527	－	chromosome 15, nscaf2887: 870765-871595	3e-62	Ommochrome-binding protein
Px012470	＋	scaffold 49: 972866-980419	7554	1368	BGIBMGA007526	－	chromosome 15, nscaf2887: 875725-881021	7e-65	Putative uncharacterized protein
Px012469	＋	scaffold 49: 967378-969827	2450	906	BGIBMGA007525	－	chromosome 15, nscaf2887: 883657-886779	6e-46	Putative uncharacterized protein
Px012468	＋	scaffold 49: 955354-965983	10630	765	BGIBMGA007524	－	chromosome 15, nscaf2887: 888722-891326	4e-87	Putative uncharacterized protein
Px012467	＋	scaffold 49: 931808-932464	657	657	BGIBMGA007523	－	chromosome 15, nscaf2887: 904277-904930	e-100	GTP:AMP phosphotransferase, mitochondrial (Adenylate)
Px012466	－	scaffold 49: 922809-930646	7838	2751	BGIBMGA007573	＋	chromosome 15, nscaf2887: 908629-921942	0	Poly (ADP-ribose) glycohydrolase 2
Px012465	＋	scaffold 49: 918560-920764	2205	999	BGIBMGA007522	－	chromosome 15, nscaf2887: 924315-927531	e-155	COP9 signalosome complex subunit 6
Px012464	＋	scaffold 49: 907544-908645	1102	489	BGIBMGA007521	－	chromosome 15, nscaf2887: 938288-940599	1e-32	Putative uncharacterized protein
Px012463	＋	scaffold 49: 902075-903146	1072	813	BGIBMGA007520	－	chromosome 15, nscaf2887: 946386-946623	2e-18	Cyclin-C
Px012462	＋	scaffold 49: 899031-900782	1752	825	BGIBMGA003342	－	chromosome 15, nscaf2655: 1305488-1313362	3e-05	Putative uncharacterized protein
Px012461	－	scaffold 49: 894325-895806	1482	1482	BGIBMGA007575	＋	chromosome 15, nscaf2887: 953546-953851	5e-30	Lethal (2) neighbour of tid protein
Px012460	＋	scaffold 49: 890801-892945	2145	447	BGIBMGA007519	－	chromosome 15, nscaf2887: 955912-989777	2e-82	E3 ubiquitin-protein ligase hyd
Px012459	－	scaffold 49: 884064-889115	5052	2247	BGIBMGA006461	＋	chromosome 06, nscaf2853: 1083078-1101606	6e-67	Putative uncharacterized protein
Px012458	－	scaffold 49: 881673-881882	210	210	Not found				Putative uncharacterized protein
Px012457	－	scaffold 49: 879642-879893	252	252	BGIBMGA006461	＋	chromosome 06, nscaf2853: 1083078-1101606	3e-11	Putative uncharacterized protein
Px012456	－	scaffold 49: 874035-876821	2787	723	BGIBMGA006461	＋	chromosome 06, nscaf2853: 1083078-1101606	e-121	Serine/threonine-protein kinase Doa
Px012455	＋	scaffold 49: 862027-869974	7948	1722	BGIBMGA006419	－	chromosome 06, nscaf2853: 1104436-1118380	0	NADP-dependent malic enzyme
Px012454	＋	scaffold 49: 852697-855950	3254	375	BGIBMGA006418	－	chromosome 06, nscaf2853: 1131824-1133652	1e-15	Malic enzyme
Px012453	＋	scaffold 49: 798803-837704	38902	2853	BGIBMGA006417	－	chromosome 06, nscaf2853: 1165278-1181498	0	Tyrosine-protein kinase Fps85D
Px012452	－	scaffold 49: 784250-792992	8743	1767	BGIBMGA006463	＋	chromosome 06, nscaf2853: 1217976-1227173	7e-61	Eukaryotic translation initiation factor 4B
Px012451	＋	scaffold 49: 780083-783151	3069	807	BGIBMGA006415	－	chromosome 06, nscaf2853: 1234894-1237080	5e-31	Chorion b-ZIP transcription factor
Px012450	－	scaffold 49: 764004-772501	8498	480	BGIBMGA006464	＋	chromosome 06, nscaf2853: 1252067-1260521	1e-32	Transmembrane and ubiquitin-like domain-containing protein 2
Px012449	＋	scaffold 49: 748173-749404	1232	660	BGIBMGA006414	－	chromosome 06, nscaf2853: 1265685-1267018	1e-67	60S ribosomal protein L15
Px012448	－	scaffold 49: 732677-744678	12002	2886	BGIBMGA006465	＋	chromosome 06, nscaf2853: 1282271-1295564	e-178	Double-strand-break repair protein rad21 homolog
Px012447	＋	scaffold 49: 728131-729651	1521	396	BGIBMGA006412	－	chromosome 06, nscaf2853: 1299860-1301456	4e-21	ATP synthase lipid-binding protein, mitochondrial
Px012446	－	scaffold 49: 724111-727290	3180	978	BGIBMGA006466	＋	chromosome 06, nscaf2853: 1302588-1306947	3e-90	Juxtaposed with another zinc finger protein 1
Px012445	＋	scaffold 49: 709488-720689	11202	2424	BGIBMGA006411	－	chromosome 06, nscaf2853: 1313582-1326998	0	Vacuolar protein sorting-associated protein 16 homolog
Px012444	－	scaffold 49: 631325-641645	10321	3972	BGIBMGA006467	＋	chromosome 06, nscaf2853: 1417336-1428719	0	Chaoptin
Px012443	＋	scaffold 49: 594357-595157	801	354	BGIBMGA010456	－	chromosome 12, nscaf2993: 1327828-1328037	8e-05	Putative uncharacterized protein
Px012442	＋	scaffold 49: 521210-527509	6300	1827	BGIBMGA011886	－	chromosome 11, nscaf3032: 2237712-2250062	e-127	Peroxidase
Px012441	＋	scaffold 49: 509538-510569	1032	1032	BGIBMGA004597	＋	chromosome 27, nscaf2800: 1992220-1992828	4e-43	Putative uncharacterized protein
Px012440	－	scaffold 49: 498921-500092	1172	642	BGIBMGA006172	＋	chromosome 04, nscaf2847: 5729764-5730934	e-106	Putative uncharacterized protein
Px012439	＋	scaffold 49: 493235-497299	4065	501	BGIBMGA005981	－	chromosome 04, nscaf2847: 5734792-5738937	1e-44	Putative defense protein Hdd11
Px012438	＋	scaffold 49: 480515-486420	5906	4653	BGIBMGA005980	－	chromosome 04, nscaf2847: 5750156-5758773	0	Zinc finger protein 729
Px012437	＋	scaffold 49: 455443-465954	10512	711	BGIBMGA005977	－	chromosome 04, nscaf2847: 5783771-5804996	5e-70	Lectin 4 C-type lectin
Px012436	＋	scaffold 49: 422693-433070	10378	2130	BGIBMGA005976	－	chromosome 04, nscaf2847: 5829227-5843611	0	HL repeat-containing protein 2
Px012435	－	scaffold 49: 416914-422287	5374	1161	BGIBMGA006175	＋	chromosome 04, nscaf2847: 5846392-5851575	e-167	Cysteine protease ATG4B
Px012434	＋	scaffold 49: 407315-408863	1549	1377	BGIBMGA005975	－	chromosome 04, nscaf2847: 5855343-5856619	e-167	Protein phosphatase 1L
Px012433	＋	scaffold 49: 385633-389223	3591	1122	BGIBMGA005974	－	chromosome 04, nscaf2847: 5861925-5867639	e-168	Dedicator of cytokinesis protein 9
Px012432	－	scaffold 49: 380508-384424	3917	1164	BGIBMGA006176	＋	chromosome 04, nscaf2847: 5868080-5872868	e-121	Venom acid phosphatase Acph-1
Px012431	－	scaffold 49: 369802-378779	8978	825	BGIBMGA006176	＋	chromosome 04, nscaf2847: 5868080-5872868	2e-27	Venom acid phosphatase Acph-1
Px012430	＋	scaffold 49: 358737-369743	11007	3669	BGIBMGA005973	－	chromosome 04, nscaf2847: 5883385-5903756	0	Dedicator of cytokinesis protein 9
Px012429	＋	scaffold 49: 346071-356772	10702	1698	BGIBMGA005973	－	chromosome 04, nscaf2847: 5883385-5903756	5e-84	Dedicator of cytokinesis protein 9
Px012428	－	scaffold 49: 325183-334445	9263	1959	BGIBMGA000853	－	chromosome 13, nscaf1898: 14368454-14385029	0	CREB-binding protein
Px012427	－	scaffold 49: 315727-318906	3180	864	BGIBMGA000854	－	chromosome 13, nscaf1898: 14346528-14349944	5e-94	Probable GDP-fucose transporter
Px012426	＋	scaffold 49: 311198-315011	3814	987	BGIBMGA001291	＋	chromosome 13, nscaf1898: 14341229-14344821	e-125	Iduronate 2-sulfatase
Px012425	－	scaffold 49: 304228-308185	3958	750	BGIBMGA000855	－	chromosome 13, nscaf1898: 14318906-14337503	e-117	Breast carcinoma-amplified sequence 3 homolog
Px012424	－	scaffold 49: 283552-293195	9644	3993	BGIBMGA000855	－	chromosome 13, nscaf1898: 14318906-14337503	e-112	Breast carcinoma-amplified sequence 3 homolog
Px012423	＋	scaffold 49: 257314-271499	14186	1506	BGIBMGA001290	＋	chromosome 13, nscaf1898: 14303091-14308970	1e-98	TNF receptor-associated factor 6
Px012422	－	scaffold 49: 239200-250949	11750	657	BGIBMGA000856	－	chromosome 13, nscaf1898: 14252653-14260984	5e-59	Putative uncharacterized protein
Px012421	－	scaffold 49: 214362-214541	180	180	Not found				Putative uncharacterized protein
Px012420	＋	scaffold 49: 188798-189037	240	240	Not found				Putative uncharacterized protein
Px012419	＋	scaffold 49: 183795-185862	2068	1260	BGIBMGA006933	＋	chromosome 10, nscaf2860: 407125-410818	1e-94	RNA methyltransferase-like protein 1
Px012418	＋	scaffold 49: 178585-180516	1932	1659	BGIBMGA006918	－	chromosome 10, nscaf2860: 551322-561509	e-137	Putative zinc metalloproteinase C607.06c
Px012417	＋	scaffold 49: 135132-148967	13836	3810	BGIBMGA008811	－	chromosome 03, nscaf2925: 920054-929840	0	myosin-11-like protein
Px012416	＋	scaffold 49: 121520-122311	792	342	BGIBMGA006038	－	chromosome 04, nscaf2847: 1323017-1361831	1e-26	Dedicator of cytokinesis protein 7
Px012415	－	scaffold 49: 103778-113991	10214	1308	BGIBMGA009625	＋	chromosome 24, nscaf2962: 1068777-1082478	3e-48	RNA-binding protein 25
Px012414	＋	scaffold 49: 79515-101111	21597	2499	BGIBMGA000114	－	chromosome 24, nscaf1108: 147245-154538	2e-58	Protein FAM98A
Px012413	－	scaffold 49: 75038-75235	198	198	Not found				Putative uncharacterized protein
Px012412	＋	scaffold 49: 60468-63210	2743	1965	BGIBMGA006916	－	chromosome 10, nscaf2860: 616033-618483	0	Cytochrome P450 18a1
Px012411	＋	scaffold 49: 30802-37118	6317	1698	BGIBMGA006916	－	chromosome 10, nscaf2860: 616033-618483	7e-94	Cytochrome P450 18a1
Px012410	＋	scaffold 49: 16087-22546	6460	2016	BGIBMGA006914	－	chromosome 10, nscaf2860: 707119-713386	e-146	Serine/threonine-protein kinase fused
Px012409	－	scaffold 49: 1163-8620	7458	453	BGIBMGA006937	＋	chromosome 10, nscaf2860: 734844-737126	1e-50	Troponin C, isoform 3
Px002425	－	scaffold 137: 706598-714866	8269	1443	BGIBMGA007728	－	chromosome 15, nscaf2888: 1307530-1316129	0	Cytosolic non-specific dipeptidase
Px002424	－	scaffold 137: 691978-701239	9262	1242	BGIBMGA007729	－	chromosome 15, nscaf2888: 1281387-1287794	e-165	Serpin B3 (Serpin-6)
Px002423	＋	scaffold 137: 681993-683607	1615	1500	BGIBMGA007797	＋	chromosome 15, nscaf2888: 1267600-1269300	e-133	Sal-like protein 1
Px002422	－	scaffold 137: 618079-633773	15695	3723	BGIBMGA007730	－	chromosome 15, nscaf2888: 1176608-1189164	0	Serine/threonine-protein kinase mig-15
Px002421	－	scaffold 137: 602782-603174	393	393	BGIBMGA007796	＋	chromosome 15, nscaf2888: 1172046-1172444	1e-38	p53 and DNA damage-regulated protein 1
Px002420	＋	scaffold 137: 590872-602350	11479	4239	BGIBMGA007740	－	chromosome 15, nscaf2888: 868427-875764	e-106	60S ribosomal protein L30 (RpL30)
Px002419	＋	scaffold 137: 576715-581467	4753	1413	BGIBMGA007738	＋	chromosome 15, nscaf2888: 908517-930623	e-168	Probable multidrug resistance-associated protein lethal(2)03659
Px002418	＋	scaffold 137: 552867-576380	23514	2736	BGIBMGA007738	－	chromosome 15, nscaf2888: 908517-930623	e-166	Probable multidrug resistance-associated protein lethal(2)03659
Px002417	－	scaffold 137: 534176-547001	12826	5715	BGIBMGA007791	＋	chromosome 15, nscaf2888: 970587-982244	1e-54	SMC domain protein
Px002416	－	scaffold 137: 513599-532977	19379	3984	BGIBMGA007735	－	chromosome 15, nscaf2888: 1007371-1038895	0	Probable multidrug resistance-associated protein lethal(2)03659 (ABCC2)
Px002415	＋	scaffold 137: 494163-513079	18917	3210	BGIBMGA007735	－	chromosome 15, nscaf2888: 1007371-1038895	0	Probable multidrug resistance-associated protein lethal(2)03659
Px002414	＋	scaffold 137: 489367-493130	3764	885	BGIBMGA007735	－	chromosome 15, nscaf2888: 1007371-1038895	1e-48	Probable multidrug resistance-associated protein lethal(2)03659
Px002413	－	scaffold 137: 446391-464199	17809	1506	BGIBMGA007794	＋	chromosome 15, nscaf2888: 1085031-1101137	0	Potassium voltage-gated channel subfamily H member 7
Px002412	＋	scaffold 137: 427136-429508	2373	792	BGIBMGA005127	＋	chromosome 25, nscaf2823: 1716842-1719277	4e-65	Protein Fer3
Px002411	－	scaffold 137: 410448-420402	9955	2088	BGIBMGA005075	－	chromosome 25, nscaf2823: 1674331-1687462	2e-95	Spastin
Px002410	＋	scaffold 137: 401408-405481	4074	1161	BGIBMGA002328	＋	chromosome 26, nscaf2330: 3053166-3056718	3e-13	Odorant receptor Or1
Px002409	－	scaffold 137: 390287-393070	2784	2082	BGIBMGA005076	－	chromosome 25, nscaf2823: 1625152-1628985	0	Conserved oligomeric Golgi complex subunit 2
Px002408	＋	scaffold 137: 388251-390059	1809	1809	BGIBMGA005125	＋	chromosome 25, nscaf2823: 1622414-1624219	0	DNA polymerase iota
Px002407	－	scaffold 137: 384487-387535	3049	1314	BGIBMGA005077	－	chromosome 25, nscaf2823: 1611633-1615595	e-100	KLRAQ motif-containing protein 1
Px002406	＋	scaffold 137: 365278-380127	14850	1689	BGIBMGA005124	＋	chromosome 25, nscaf2823: 1582886-1600727	0	Serine/threonine-protein phosphatase 2A 56 kDa regulatory subunit delta isoform
Px002405	－	scaffold 137: 329372-347543	18172	1386	BGIBMGA004539	－	chromosome 27, nscaf2800: 2777341-2798159	6e-68	Transmembrane and coiled-coil domains protein 2
Px002404	＋	scaffold 137: 306128-306604	477	477	Not found				Putative uncharacterized protein
Px002403	－	scaffold 137: 275293-291138	15846	1671	BGIBMGA011093	＋	chromosome 23, nscaf3015: 4411904-4419536	e-172	Organic cation transporter protein
Px002402	＋	scaffold 137: 270977-271240	264	264	Not found				Putative uncharacterized protein
Px002401	＋	scaffold 137: 236900-250211	13312	3078	BGIBMGA011013	－	chromosome 23, nscaf3015: 4462273-4465075	0	Organic cation transporter protein
Px002400	－	scaffold 137: 229854-235394	5541	1101	Not found				Putative uncharacterized protein
Px002399	＋	scaffold 137: 220265-222159	1895	1194	BGIBMGA011011	－	chromosome 23, nscaf3015: 4508116-4509222	e-115	Monocarboxylate transporter 10
Px002398	＋	scaffold 137: 210268-213930	3663	2295	BGIBMGA011009	－	chromosome 23, nscaf3015: 4519050-4526698	0	E3 UFM1-protein ligase 1 homolog
Px002397	＋	scaffold 137: 207630-208998	1369	555	Not found				Probable prefoldin subunit 3
Px002396	－	scaffold 137: 205624-205836	213	213	BGIBMGA011096	＋	chromosome 23, nscaf3015: 4534218-4534430	3e-26	Guanine nucleotide-binding protein subunit gamma-1
Px002395	＋	scaffold 137: 202449-203205	757	594	BGIBMGA011008	－	chromosome 23, nscaf3015: 4537672-4538160	1e-72	Cell death activator CIDE-B
Px002394	＋	scaffold 137: 166949-192354	25406	1368	BGIBMGA007047	－	chromosome 17, nscaf2865: 528228-532740	2e-06	D-beta-hydroxybutyrate dehydrogenase, mitochondrial
Px002393	＋	scaffold 137: 83994-84230	237	237	Not found				Reverse transcriptase
Px002392	－	scaffold 137: 27105-67318	40214	1824	BGIBMGA010822	＋	chromosome 26, nscaf3003: 3134573-3134896	5e-40	5-hydroxytryptamine receptor
Px009846	＋	scaffold 352: 545466-545903	438	438	Not found				Putative uncharacterized protein
Px009845	＋	scaffold 352: 321071-339124	18054	570	Not found				Putative uncharacterized protein
Px009844	＋	scaffold 352: 266551-268760	2210	1278	BGIBMGA007734	－	chromosome 15, nscaf2888: 1112356-1116506	0	Bystin
Px009843	＋	scaffold 352: 263983-265911	1929	696	BGIBMGA007732	－	chromosome 15, nscaf2888: 1132362-1139190	2e-79	3-hydroxyacyl-CoA dehydratase 2
Px009842	－	scaffold 352: 262521-263367	847	537	BGIBMGA007741	－	chromosome 15, nscaf2888: 862144-862530	1e-45	Uncharacterized protein C7orf44
Px009841	＋	scaffold 352: 255602-261480	5879	2184	BGIBMGA007789	＋	chromosome 15, nscaf2888: 841705-848249	0	Cryptochrome-1
Px009840	－	scaffold 352: 250855-252446	1592	771	BGIBMGA000086	－	chromosome 24, nscaf1108: 1380545-1384875	6e-99	MACRO domain-containing protein 2
Px009839	－	scaffold 352: 248303-249899	1597	774	BGIBMGA007743	－	chromosome 15, nscaf2888: 822069-824601	e-123	60S ribosomal protein L8 (RpL8)
Px009838	＋	scaffold 352: 240330-247473	7144	3417	BGIBMGA007788	＋	chromosome 15, nscaf2888: 814735-819975	2e-53	Zinc finger protein DZIP1L
Px009837	＋	scaffold 352: 237052-239610	2559	1116	BGIBMGA007786	＋	chromosome 15, nscaf2888: 800182-802832	0	Opsin-1
Px009836	－	scaffold 352: 222530-225665	3136	987	BGIBMGA007744	－	chromosome 15, nscaf2888: 794164-795742	4e-05	COMM domain-containing protein 2
Px009835	－	scaffold 352: 192939-220411	27473	3786	BGIBMGA007785	＋	chromosome 15, nscaf2888: 767551-792765	0	Multidrug resistance-associated protein 4
Px009834	－	scaffold 352: 169022-191602	22581	3999	BGIBMGA007784	＋	chromosome 15, nscaf2888: 751792-764508	0	Multidrug resistance-associated protein 4
Px009833	－	scaffold 352: 157244-167875	10632	3276	BGIBMGA007745	－	chromosome 15, nscaf2888: 730990-739096	0	AP-3 complex subunit delta
Px009832	＋	scaffold 352: 143332-155325	11994	1341	BGIBMGA007783	＋	chromosome 15, nscaf2888: 707458-713301	0	Succinyl-CoA ligase [ADP-forming] subunit beta, mitochondrial
Px009831	＋	scaffold 352: 140433-142022	1590	1590	BGIBMGA007782	＋	chromosome 15, nscaf2888: 702579-704141	e-156	GM15317
Px009830	－	scaffold 352: 138606-139932	1327	762	BGIBMGA007748	－	chromosome 15, nscaf2888: 699958-701206	5e-60	AAEL005237-PA
Px009829	＋	scaffold 352: 137667-138089	423	423	Not found				1-phosphofructokinase
Px009828	－	scaffold 352: 133568-135070	1503	669	BGIBMGA007749	－	chromosome 15, nscaf2888: 685437-686913	e-116	Sinuous
Px009827	－	scaffold 352: 130279-131782	1504	735	BGIBMGA007750	－	chromosome 15, nscaf2888: 675676-679565	2e-94	Putative uncharacterized protein
Px009826	＋	scaffold 352: 127294-128479	1186	378	BGIBMGA007781	＋	chromosome 15, nscaf2888: 672030-674517	3e-39	Pseudouridine kinase
Px009825	＋	scaffold 352: 49291-71979	22689	1203	BGIBMGA007780	＋	chromosome 15, nscaf2888: 578292-588063	2e-58	Pseudouridine-5'-phosphate glycosidase
Px005037	－	scaffold 189: 583657-584238	582	582	BGIBMGA008991	＋	chromosome 03, nscaf2930: 2563127-2563456	2e-06	RNA-directed DNA polymerase from mobile element jockey
Px005036	＋	scaffold 189: 559957-560268	312	312	BGIBMGA014580	－	chromosome 10, nscaf2855: 13300-13611	1e-33	Histone H4
Px005035	＋	scaffold 189: 557831-558241	411	411	BGIBMGA009648	－	chromosome 02, nscaf2964: 3796106-3796516	1e-55	Histone H3
Px005034	＋	scaffold 189: 556040-556414	375	375	BGIBMGA007320	－	chromosome 03, nscaf2882: 238738-239148	2e-20	Histone H2B.3
Px005033	＋	scaffold 189: 555622-555921	300	300	Not found				Putative uncharacterized protein
Px005032	＋	scaffold 189: 554331-554705	375	375	BGIBMGA014579	－	chromosome 10, nscaf2855: 17059-17433	1e-49	Histone H2A
Px005031	＋	scaffold 189: 552391-553160	770	741	BGIBMGA014578	－	chromosome 10, nscaf2855: 18350-19192	1e-19	Histone H1
Px005030	＋	scaffold 189: 550459-550770	312	312	BGIBMGA014580	－	chromosome 10, nscaf2855: 13300-13611	1e-33	Histone H4
Px005029	＋	scaffold 189: 548337-548747	411	411	BGIBMGA009648	－	chromosome 02, nscaf2964: 3796106-3796516	5e-55	Histone H3
Px005028	＋	scaffold 189: 540800-546920	6121	660	BGIBMGA007320	－	chromosome 03, nscaf2882: 238738-239148	2e-20	Histone H2B.3
Px005027	＋	scaffold 189: 539509-539883	375	375	BGIBMGA014579	－	chromosome 10, nscaf2855: 17059-17433	1e-49	Histone H2A
Px005026	－	scaffold 189: 498797-509187	10391	1734	BGIBMGA007754	－	chromosome 15, nscaf2888: 536491-545947	e-114	EF-hand domain-containing protein 1
Px005025	－	scaffold 189: 492114-492863	750	750	BGIBMGA007755	－	chromosome 15, nscaf2888: 525069-525818	e-107	Neuronal membrane glycoprotein M6-b (Myelin)
Px005024	－	scaffold 189: 486798-487109	312	312	Not found				Putative uncharacterized protein
Px005023	－	scaffold 189: 468951-483922	14972	1680	BGIBMGA007777	＋	chromosome 15, nscaf2888: 471575-477417	4e-77	Multiple C2 and transmembrane domain-containing protein 1
Px005022	＋	scaffold 189: 458977-467755	8779	1506	BGIBMGA007777	＋	chromosome 15, nscaf2888: 471575-477417	3e-95	Multiple C2 and transmembrane domain-containing protein 1
Px005021	＋	scaffold 189: 458052-458435	384	384	BGIBMGA002233	－	chromosome 26, nscaf2330: 4057433-4058028	9e-38	Putative uncharacterized protein
Px005020	－	scaffold 189: 439335-447124	7790	1518	BGIBMGA007756	－	chromosome 15, nscaf2888: 445730-462421	2e-36	RE1-silencing transcription factor
Px005019	－	scaffold 189: 411493-416538	5046	678	BGIBMGA007757	－	chromosome 15, nscaf2888: 404420-409429	2e-71	Aquaporin AQPAe.a
Px005018	＋	scaffold 189: 399125-409086	9962	1752	BGIBMGA007776	＋	chromosome 15, nscaf2888: 389130-397617	0	Exostosin-3
Px005017	－	scaffold 189: 392672-398634	5963	879	BGIBMGA007758	－	chromosome 15, nscaf2888: 357836-368482	4e-67	DNA-binding protein RFX5
Px005016	＋	scaffold 189: 383764-384869	1106	729	BGIBMGA007774	＋	chromosome 15, nscaf2888: 339363-345365	6e-90	Protein Dom3Z
Px005015	－	scaffold 189: 380384-382265	1882	477	BGIBMGA007585	＋	chromosome 15, nscaf2887: 1374894-1381518	6e-63	Nuclear cap-binding protein subunit 2 (CBP20)
Px005014	＋	scaffold 189: 361427-379653	18227	1374	BGIBMGA007503	－	chromosome 15, nscaf2887: 1383575-1403016	e-144	Extended synaptotagmin-2
Px005013	＋	scaffold 189: 345836-360589	14754	1185	BGIBMGA007503	－	chromosome 15, nscaf2887: 1383575-1403016	6e-36	Extended synaptotagmin-2
Px005012	＋	scaffold 189: 315784-341930	26147	3204	BGIBMGA007502	－	chromosome 15, nscaf2887: 1406385-1427359	0	NAD(P) transhydrogenase, mitochondrial
Px005011	－	scaffold 189: 300841-313649	12809	1326	BGIBMGA007586	＋	chromosome 15, nscaf2887: 1435641-1441629	0	Isocitrate dehydrogenase [NADP], mitochondrial
Px005010	－	scaffold 189: 296768-299168	2401	1206	BGIBMGA007501	－	chromosome 15, nscaf2887: 1443786-1449012	e-126	O-glucosyltransferase rumi homolog
Px005009	＋	scaffold 189: 287696-295406	7711	1206	BGIBMGA007500	－	chromosome 15, nscaf2887: 1459103-1470470	e-130	Serine incorporator 1
Px005008	＋	scaffold 189: 277291-281064	3774	525	BGIBMGA007499	－	chromosome 15, nscaf2887: 1482866-1484888	3e-50	Zinc finger protein 704
Px005007	－	scaffold 189: 251221-251524	304	198	Not found				Putative uncharacterized protein
Px005006	＋	scaffold 189: 249204-250249	1046	198	Not found				Putative uncharacterized protein
Px005005	＋	scaffold 189: 201987-211136	9150	2127	BGIBMGA007497	－	chromosome 15, nscaf2887: 1536409-1551387	0	Methylcrotonoyl-CoA carboxylase subunit alpha, mitochondrial
Px005004	－	scaffold 189: 194503-200820	6318	666	BGIBMGA007587	＋	chromosome 15, nscaf2887: 1553956-1561252	2e-75	Flap endonuclease GEN
Px005003	－	scaffold 189: 169070-188385	19316	1980	Not found				Paternally-expressed gene 3 protein
Px005002	＋	scaffold 189: 132595-132822	228	228	BGIBMGA009330	－	chromosome 14, nscaf2948: 1423202-1423663	8e-18	Putative uncharacterized protein
Px005001	－	scaffold 189: 108653-108877	225	225	Not found				Putative uncharacterized protein
Px005000	－	scaffold 189: 34138-76058	41921	1944	BGIBMGA013994	＋	chromosome 28, nscaf3099: 3062940-3070463	e-169	Juvenile hormone epoxide hydrolase
Px004999	＋	scaffold 189: 28126-30781	2656	732	BGIBMGA013898	－	chromosome 28, nscaf3099: 3075598-3081573	e-128	Proteasome subunit alpha type-5
Px004998	＋	scaffold 189: 22144-23855	1712	411	BGIBMGA013996	＋	chromosome 28, nscaf3099: 3093410-3102646	9e-23	Maternal protein exuperantia
Px004997	－	scaffold 189: 16789-21281	4493	963	BGIBMGA013535	＋	chromosome 05, nscaf3075: 932463-946708	2e-79	Cysteine-rich protein 2-binding protein
Note:
1.Rows shaded in light blue denote that these regions have genetic synteny between P. xylostella and B. mori despite including multiple chromosomal rearrangement events.
2.Rows describing the seven genes within the BtR-1 locus were highlighted in yellow with red characters, and the candidate genes were marked out in blue characters.
